# Supplementary material for: Structural Insights into De Novo Promoter Escape by Mycobacterium tuberculosis RNA Polymerase
Source: Nat Commun. 2025 Nov 13;16:9990. doi: 10.1038/s41467-025-64941-7 (PMC12615793; doi:10.1038/s41467-025-64941-7)
Supplement: Supplementary file 4 — Supplementary Software 1 [file 41467_2025_64941_MOESM4_ESM.txt]

from pymol import cmd, stored, math
import numpy as np
import os

# defining function
def ScaleBs (obj,ref_obj, min=-4, max=4):
    # save objects
    cmd.save("obj.pdb",obj,-1)
    cmd.save("ref_obj.pdb",ref_obj,-1)
    obj_path = "obj.pdb"
    ref_path = "ref_obj.pdb"
    
    # read the files
    with open(obj_path) as f:
        
        data_obj = f.readlines()

    with open(ref_path) as f:
        data_ref = f.readlines()


    b_factors_obj = []
    b_factors_ref = []


    # sort through selected and grab B-factors
    for line in data_obj:
        if "CA" in line:
            CA_line = line
            n = CA_line.split()
            if len(n[5]) < 4:
                if len(n[9]) > 4:
                    slicedB = n[9][4:]
                    b_factors_obj.append(float(slicedB))
                else:
                    unslicedB = n[10]
                    b_factors_obj.append(float(unslicedB))   
            else:
                if len(n[8]) > 5:
                    slicedB = n[8][4:]
                    b_factors_obj.append(float(slicedB))
                else:
                    unslicedB = n[9]
                    b_factors_obj.append(float(unslicedB))
  
    # sort through ref pdb and grab B-factors
    for line in data_ref:
        if "CA" in line:
            CA_line = line
            n = CA_line.split()
            if len(n[5]) < 4:
                if len(n[9]) > 4:
                    slicedB = n[9][4:]
                    b_factors_ref.append(float(slicedB))
                else:
                    unslicedB = n[10]
                    b_factors_ref.append(float(unslicedB))   
            else:
                if len(n[8]) > 5:
                    slicedB = n[8][4:]
                    b_factors_ref.append(float(slicedB))
                else:
                    unslicedB = n[9]
                    b_factors_ref.append(float(unslicedB))

    bf_obj = np.array(b_factors_obj)       
    bf_ref = np.array(b_factors_ref)

    # calculate scaled B-factors from ref average and stdev
    avg_ref = np.mean(bf_ref)
    std_ref = np.std(bf_ref)
    bf_scaled = (np.round(((bf_obj - avg_ref)/std_ref)*100))/100
    bf_sc = bf_scaled.tolist()


    indx = []

    # record indices of selected obj
    for line in data_obj:
        if "CA" in line:
            CA_line = line
            n = CA_line.split()
            indx.append(int(n[1]))
            

    b_dict = {}

    # make dictionary
    for i,val in enumerate(indx):
        b_dict[val] = bf_sc[i]
        
    #write in B-factors
    for k,v in b_dict.items():
        cmd.alter("%s and id %s and n. CA"%(obj,k), "b=%s"%v)
        


    # color objects (rescaling of min and max may be necessary)
    cmd.show_as("cartoon",obj)
    cmd.spectrum("b","rainbow", "%s and n. CA " %obj)
    cmd.ramp_new("scaling", obj, [min, max], "rainbow")
    cmd.recolor()

    # remove created pdbs
    os.remove("obj.pdb")
    os.remove("ref_obj.pdb")

# implement function
cmd.extend("ScaleBs", ScaleBs);
