# Supplementary material for: Structural Insights into De Novo Promoter Escape by Mycobacterium tuberculosis RNA Polymerase
Source: Nat Commun. 2025 Nov 13;16:9990. doi: 10.1038/s41467-025-64941-7 (PMC12615793; doi:10.1038/s41467-025-64941-7)
Supplement: Supplementary file 7 — Source Data [file 41467_2025_64941_MOESM7_ESM.xlsx]

## Sheet: Fig 2b
	Abortives
	Raw values	Background subtracted	Normalized by 5min timepoint
5 min	385003	220650	220650
20 min	572456	408103	408103
1 hr	756501	592148	592148
1.5 hr	869359	705006	705006
2 hr	1008400	844047	844047
5 min	440265	275912	220650
20 min	723284	558931	446984
1 hr	1057105	892752	713944
1.5 hr	1090472	926119	740628
2 hr	1300341	1135988	908463
Background	164353
5 min	3366705	1864031	220650
20 min	5063441	3560767	421497
1 hr	6343593	4840919	573032
1.5 hr	6932899	5430225	642789
2 hr	7003769	5501095	651178
Background	1502674
	21-mer
	Raw values	Background subtracted	Hot CTP adjusted	Normalized by 5min timepoint
5 min	267418	233316	58329	58329
20 min	332672	298570	74642.5	74642.5
1 hr	369405	335303	83825.8	83825.8
1.5 hr	381579	347477	86869.2	86869.2
2 hr	412866	378764	94691	94691
5 min	305672	271570	67892.5	58329
20 min	407891	373789	93447.2	80284
1 hr	432236	398134	99533.5	85513
1.5 hr	392693	358591	89647.8	77019.8
2 hr	431398	397296	99324	85333
Background	34102
5 min	2971308	2600104	650026	58329
20 min	4391279	4020075	1.00502e+06	90183.7
1 hr	4609418	4238214	1.05955e+06	95077.3
1.5 hr	4612650	4241446	1.06036e+06	95149.8
2 hr	4532624	4161420	1040355	93354.5
Background	371204

## Sheet: Fig 5d
	WT RNAP DTT	WT RNAP H2O2	pRM903 RNAP DTT	pRM903 RNAP H2O2
β+β' signal (Replicate 1)	77673	226112	216670	113243
β+β' signal (Replicate 2)	319085	291543	350467	334553
β+β' signal (Replicate 3)	85885	88803	208785	210312
σ signal (Replicate 1)	36264	96833	168094	130813
σ signal (Replicate 2)	71213	74342	191193	212927
σ signal (Replicate 3)	25203	24170	183939	162214
Ratio σ/(β+β') (Replicate 1)	0.46688	0.428252	0.775807	1.15515
Ratio σ/(β+β') (Replicate 2)	0.223179	0.254995	0.545538	0.636452
Ratio σ/(β+β') (Replicate 3)	0.293451	0.272175	0.880997	0.771302
Ratio σ/(β+β') (average)	0.327837	0.318474	0.734114	0.854302

## Sheet: Supplementary Fig. 4
	Supplementary Fig. 4b
	Supplementary Fig. 4d

## Sheet: Supplementary Fig 6a&b
	Gel 1					Gel 1						Gel 1
	Raw Values	Background subtracted	Hot CTP adjusted			Sum of EC RNA	Normalized by 5min timepoint					Ratio Abortives/21-mer (normalized 5-min)
5 min WT 21mer	700093	629823	157456		5 min WT	184236	58329					WT	Gre
20 min WT 21mer	938681	868411	217103		20 min WT	265441	84038.4				5 min	3.78285	3.78285
1 hr WT 21mer	917891	847621	211905		1 hr WT	257383	81487.5				20 min	5.52548	3.29031
1.5 hr WT 21mer	924751	854481	213620		1.5 hr WT	260406	82444.5				1 hr	7.26756	3.91977
2 hr WT 21mer	917464	847194	211798		2 hr WT	261468	82780.6				1.5 hr	7.93869	4.07108
5 min Gre 21mer	709740	639470	159868		5 min Gre	215483	58329				2 hr	8.527	3.93102
20 min Gre 21mer	922457	852187	213047		20 min Gre	352817	95504.1
1 hr Gre 21mer	966491	896221	224055		1 hr Gre	405009	109632
1.5 hr Gre 21mer	972532	902262	225566		1.5 hr Gre	420410	113801
2 hr Gre 21mer	939909	869639	217410		2 hr Gre	412540	111670
5 min Gre 27mer	277327	207057	34509.5
20 min Gre 27mer	461663	391393	65232.2
1 hr Gre 27mer	528846	458576	76429.3			Gel 1
1.5 hr Gre 27mer	558329	488059	81343.2			Abortives WT (normalized by 5min timepoint)
2 hr Gre 27mer	547791	477521	79586.8		5 min WT	220650
5 min Gre 33mer	164426	94156	10461.8		20 min WT	464353
20 min Gre 33mer	336021	265751	29527.9		1 hr WT	592215
1 hr Gre 33mer	389934	319664	35518.2		1.5 hr WT	654501
1.5 hr Gre 33mer	407681	337411	37490.1		2 hr WT	705871
2 hr Gre 33mer	406065	335795	37310.6		5 min Gre	220650
5 min Gre 45mer	208643	138373	10644.1		20 min Gre	314238
20 min Gre 45mer	655408	585138	45010.6		1 hr Gre	429732
1 hr Gre 45mer	967352	897082	69006.3		1.5 hr Gre	463292
1.5 hr Gre 45mer	1058413	988143	76011		2 hr Gre	438977
2 hr Gre 45mer	1087291	1017021	78232.4
5 min WT 27mer	230950	160680	26780
20 min WT 27mer	360297	290027	48337.8
1 hr WT 27mer	343138	272868	45478
1.5 hr WT 27mer	350984	280714	46785.7
2 hr WT 27mer	368285	298015	49669.2
Background	70270
5 min WT Abortives	645317	366791	366791
20 min WT Abortives	1050429	771903	771903
1 hr WT Abortives	1262977	984451	984451
1.5 hr WT Abortives	1366516	1087990	1087990
2 hr WT Abortives	1451909	1173383	1173383
5 min Gre Abortives	690754	412228	412228
20 min Gre Abortives	865599	587073	587073
1 hr Gre Abortives	1081370	802844	802844
1.5 hr Gre Abortives	1144068	865542	865542
2 hr Gre Abortives	1098643	820117	820117
Background	278526
	Gel 2					Gel 2						Gel 2
	Raw Values	Background subtracted	Hot CTP adjusted			Sum of EC RNA	Normalized by 5min timepoint					Ratio Abortives/21-mer (normalized 5-min)
5 min WT 21mer	548248	483835	120959		5 min WT	148754	58329					WT	Gre
20 min WT 21mer	809333	744920	186230		20 min WT	236838	92868.1				5 min	3.78285	3.78285
1 hr WT 21mer	843555	779142	194786		1 hr WT	251264	98524.7				20 min	4.53599	3.36307
1.5 hr WT 21mer	846916	782503	195626		1.5 hr WT	254577	99824.1				1 hr	5.89548	3.90622
2 hr WT 21mer	834895	770482	192620		2 hr WT	252223	98901.1				1.5 hr	6.43352	4.00907
5 min Gre 21mer	616529	552116	138029		5 min Gre	185672	58329				2 hr	6.57811	3.75817
20 min Gre 21mer	797259	732846	183212		20 min Gre	293758	92284.5
1 hr Gre 21mer	858574	794161	198540		1 hr Gre	346916	108984
1.5 hr Gre 21mer	871178	806765	201691		1.5 hr Gre	364168	114404
2 hr Gre 21mer	861574	797161	199290		2 hr Gre	369829	116182
5 min Gre 27mer	225290	160877	26812.8
20 min Gre 27mer	351745	287332	47888.7
1 hr Gre 27mer	412226	347813	57968.8
1.5 hr Gre 27mer	431402	366989	61164.8			For normalizing raw values (from Fig 2b)
2 hr Gre 27mer	444683	380270	63378.3		WT 5 min 21mer	58329
5 min Gre 33mer	157555	93142	10349.1		WT 5 min Abortives	220650
20 min Gre 33mer	269405	204992	22776.9
1 hr Gre 33mer	312464	248051	27561.2
1.5 hr Gre 33mer	332649	268236	29804
2 hr Gre 33mer	348101	283688	31520.9
5 min Gre 45mer	200665	136252	10480.9			Gel 2
20 min Gre 45mer	582871	518458	39881.4			Abortives WT (normalized by 5min timepoint)
1 hr Gre 45mer	881407	816994	62845.7		5 min WT	220650
1.5 hr Gre 45mer	994016	929603	71507.9		20 min WT	421249
2 hr Gre 45mer	1047729	983316	75639.7		1 hr WT	580851
5 min WT 27mer	175594	111181	27795.2		1.5 hr WT	642221
20 min WT 27mer	266843	202430	50607.5		2 hr WT	650583
1 hr WT 27mer	290325	225912	56478		5 min Gre	220650
1.5 hr WT 27mer	300219	235806	58951.5		20 min Gre	310359
2 hr WT 27mer	302824	238411	59602.8		1 hr Gre	425715
Background	64413				1.5 hr Gre	458652
5 min WT Abortives	689108	374258	374258		2 hr Gre	436633
20 min WT Abortives	1029356	714506	714506
1 hr WT Abortives	1300067	985217	985217
1.5 hr WT Abortives	1404160	1089310	1089310
2 hr WT Abortives	1418343	1103493	1103493
5 min Gre Abortives	785828	470978	470978
20 min Gre Abortives	977313	662463	662463
1 hr Gre Abortives	1223540	908690	908690
1.5 hr Gre Abortives	1293844	978994	978994
2 hr Gre Abortives	1246844	931994	931994
Background	314850
																			13	603.156	1507891
																			14	629.803	1574508
																			15	621.176	1552939
																			31	331.634	829086
																			32	371.073	927682
																			33	380.767	951918
																			34	399.31	998274
																			35	400.886	1002214
																			36	330.354	825884
																			37	486.648	1216619
																			38	578.676	1446691
																			39	646.112	1615281
																			40	675.895	1689737
																			25	397.165	992913
																			26	494.515	1236287
																			27	508.324	1270811
																			28	523.916	1309790
																			29	524.078	1310195
																			30	147.296	368240
